# Supplementary material for: Providing Psychological Support to Parents of Childhood Cancer Survivors: ‘Cascade’ Intervention Trial Results and Lessons for the Future
Source: Cancers (Basel). 2021 Nov 9;13(22):5597. doi: 10.3390/cancers13225597 (PMC8615912; doi:10.3390/cancers13225597)
Supplement: Supplementary file 1 [file cancers-13-05597-s001.zip]

Archive with 1 entries (1 files):
- cancers-1419152-supplementary.pdf
